# Supplementary material for: Links between gut microbiome composition and fatty liver disease in a large population sample
Source: Gut Microbes. 2021 Mar 2;13(1):1888673. doi: 10.1080/19490976.2021.1888673 (PMC7928040; doi:10.1080/19490976.2021.1888673)
Supplement: Supplemental Material [file KGMI_A_1888673_SM1172.zip]

Archive with 3 entries (3 files):
- Analysis_scripts_v1.1.R
- Figure_S6.eps
- Ruuskanen_FLI_microbiome_SI.docx
